# Supplementary material for: Development of an Anti-Idiotype Aptamer-Based Electrochemical Sensor for a Humanized Therapeutic Antibody Monitoring
Source: Int J Mol Sci. 2023 Mar 9;24(6):5277. doi: 10.3390/ijms24065277 (PMC10048959; doi:10.3390/ijms24065277)
Supplement: Supplementary file 1 [file ijms-24-05277-s001.zip]

Archive with 1 entries (1 files):
- ijms-2242364-supplementary.pdf
